# Supplementary material for: Using Rhizosphere Phosphate Solubilizing Bacteria to Improve Barley (Hordeum vulgare) Plant Productivity
Source: Microorganisms. 2021 Jul 29;9(8):1619. doi: 10.3390/microorganisms9081619 (PMC8401182; doi:10.3390/microorganisms9081619)
Supplement: Supplementary file 1 [file microorganisms-09-01619-s001.zip]

Archive with 5 entries (5 files):
- S2 Figure-Ibañez et al 2022.pdf
- S3 Figure-Ibañez et al 2021.pdf
- Table S1-Ibañez et al 2021.pdf
- Table S2-Ibañez et al 2021.pdf
- S1 Figure-Ibañez et al 2021.pdf
